# Supplementary material for: CARF-HAD phosphatase effectors provide immunity during the type III-A CRISPR–Cas response
Source: Nucleic Acids Res. 2025 Dec 19;53(22):gkaf1363. doi: 10.1093/nar/gkaf1363 (PMC12715507; doi:10.1093/nar/gkaf1363)
Supplement: gkaf1363_Supplemental_Files [file gkaf1363_supplemental_files.zip]

Archive with 2 entries (2 files):
- Supplementary Figures-3.pdf
- Supplementary File S1-2.xlsx
